# Supplementary material for: Evaluation of Sensorial Markers in Deep-Fried Extra Virgin Olive Oils: First Report on the Role of Hydroxytyrosol and Its Derivatives
Source: Foods. 2024 Dec 7;13(23):3953. doi: 10.3390/foods13233953 (PMC11641459; doi:10.3390/foods13233953)
Supplement: Supplementary file 1 [file foods-13-03953-s001.zip]

Archive with 1 entries (1 files):
- foods-3324905-supplementary.pdf
